# Supplementary material for: Rare Plasmid-Mediated AmpC Beta-Lactamase DHA-1 Located on Easy Mobilized IS26-Related Genetic Element Detected in Escherichia coli from Livestock and Food in Germany
Source: Microorganisms. 2024 Mar 21;12(3):632. doi: 10.3390/microorganisms12030632 (PMC10975689; doi:10.3390/microorganisms12030632)
Supplement: Supplementary file 1 [file microorganisms-12-00632-s001.zip]

Archive with 1 entries (1 files):
- microorganisms-2874017-supplementary.pdf
